# Supplementary material for: Characterization of Poorly Cohesive and Signet Ring Cell Carcinomas and Identification of PTPRM as a Diagnostic Marker
Source: Cancers (Basel). 2022 May 19;14(10):2502. doi: 10.3390/cancers14102502 (PMC9139305; doi:10.3390/cancers14102502)
Supplement: Supplementary file 1 [file cancers-14-02502-s001.zip]

Archive with 2 entries (2 files):
- cancers-1695937-supplementary figures_R.pdf
- cancers-1695937-Supplementary table.xlsx
